# Supplementary material for: Clinical efficacy analysis of the Chinese medicine Paiteling applied to human papillomavirus infection: A retrospective study
Source: PLoS One. 2024 Dec 10;19(12):e0315376. doi: 10.1371/journal.pone.0315376 (PMC11630571; doi:10.1371/journal.pone.0315376)
Supplement: S1 Dataset — (XLS) [file pone.0315376.s001.xls]

## Sheet: Sheet1
Group	number	Year	Single infection = 1, Multiple infection = 2	HPV genotypes	Therapeutic effect (Ineffective = 0, Partial seroconversion = 1, Complete seroconversion = 2)
Paiteling	1	40	1	52	2
Paiteling	2	54	1	31	0
Paiteling	3	37	1	58	2
Paiteling	4	50	1	52	0
Paiteling	5	30	2	53、61	1
Paiteling	6	43	1	16	0
Paiteling	7	32	1	33	2
Paiteling	8	51	1	33	2
Paiteling	9	43	1	16	0
Paiteling	10	49	1	16	2
Paiteling	11	51	2	39、52	2
Paiteling	12	35	2	33、52	2
Paiteling	13	30	1	18	2
Paiteling	14	50	1	39	2
Paiteling	15	58	2	18、42、56、35	1
Paiteling	16	29	1	66	2
Paiteling	17	52	1	16	2
Paiteling	18	52	1	16	2
Paiteling	19	44	1	16	2
Paiteling	20	50	1	66	0
Paiteling	21	29	1	68	2
Paiteling	22	39	1	16	2
Paiteling	23	35	1	33	2
Paiteling	24	46	1	52	2
Paiteling	25	47	1	16	2
Paiteling	26	57	1	31	2
Paiteling	27	53	2	52、40、42	1
Paiteling	28	30	1	16	2
Paiteling	29	43	1	18	2
Paiteling	30	49	1	52	0
Paiteling	31	36	1	16	0
Paiteling	32	59	1	33	0
Paiteling	33	33	2	16、51	0
Paiteling	34	53	1	16	2
Paiteling	35	44	1	39	2
Paiteling	36	45	2	16、56、55	2
Paiteling	37	48	1	68	2
Paiteling	38	57	2	18、39、54、35	1
Paiteling	39	45	2	16、53、58	2
Paiteling	40	60	1	18	2
Paiteling	41	58	2	52、51	2
Paiteling	42	56	1	39	2
Paiteling	43	44	2	16、52	1
Paiteling	44	45	1	16	2
Paiteling	45	62	1	52	2
Paiteling	46	55	1	58	0
Paiteling	47	59	1	33	0
Paiteling	48	56	2	16、35、56	2
Paiteling	49	62	1	52	2
Paiteling	50	22	2	11、51、43、68	1
Paiteling	51	60	2	58、43	2
Paiteling	52	33	1	54	2
Paiteling	53	34	1	56	2
Paiteling	54	64	1	58	2
Paiteling	55	45	1	18	2
Paiteling	56	35	1	52	2
Paiteling	57	61	2	52、81	1
Paiteling	58	50	1	52	2
Paiteling	59	39	1	18	2
Paiteling	60	50	2	18、81	2
Paiteling	61	43	1	16	2
Paiteling	62	48	2	16、18	2
Paiteling	63	62	2	52、58、68	1
Paiteling	64	31	1	16	2
Paiteling	65	47	1	53	2
Paiteling	66	64	2	58、52、56	1
Paiteling	67	44	1	44	2
Paiteling	68	40	2	31、11	2
Paiteling	69	34	1	43	2
Paiteling	70	24	1	51	2
Paiteling	71	37	1	53	0
Paiteling	72	40	2	18、59	2
Paiteling	73	53	2	39、68	2
Paiteling	74	26	2	16、42	1
Paiteling	75	40	1	31	2
Paiteling	76	55	2	51、58	2
Paiteling	77	26	2	6、18	2
Paiteling	78	31	1	16	2
Paiteling	79	42	1	16	2
Paiteling	80	46	1	39	2
Paiteling	81	26	1	52	2
Paiteling	82	40	1	52	2
Paiteling	83	30	1	52	2
Paiteling	84	32	1	16	0
Paiteling	85	53	1	58	2
Paiteling	86	56	1	51	2
Paiteling	87	21	1	18	2
Paiteling	88	30	1	16	2
Paiteling	89	26	1	53	0
Paiteling	90	26	1	53	2
Paiteling	91	50	1	58	2
Paiteling	92	40	1	66	2
Paiteling	93	34	1	54	2
Paiteling	94	52	1	16	2
Paiteling	95	54	2	18、33、35	1
Paiteling	96	58	1	39	2
Paiteling	97	33	1	16	2
Paiteling	98	32	2	51、58	2
Paiteling	99	30	1	58	2
Paiteling	100	27	1	45	2
Paiteling	101	25	2	58、53、66	2
Paiteling	102	50	2	58、51	2
Paiteling	103	20	2	31、51	2
Paiteling	104	54	1	68	2
Paiteling	105	50	2	16、53、55	2
Paiteling	106	47	1	58	2
Paiteling	107	49	1	39	2
Paiteling	108	40	1	39	2
Paiteling	109	58	2	58、39、67	2
Paiteling	110	39	1	18	2
Paiteling	111	41	2	31、59、66	1
Paiteling	112	40	1	16	2
Paiteling	113	39	1	51	2
Paiteling	114	42	2	51、52	2
Paiteling	115	20	2	18、6、40	2
Paiteling	116	38	2	52、58	2
Paiteling	117	26	2	18、31、39、52、6	2
Paiteling	118	30	2	52、53	2
Paiteling	119	36	1	52	2
Paiteling	120	27	2	39、6	2
Paiteling	121	52	1	58	0
Paiteling	122	48	2	56、59	2
Paiteling	123	28	2	56、42	2
Paiteling	124	54	2	31、39、45、56、58	1
Paiteling	125	28	2	16、58、43、81	1
Paiteling	126	28	2	18、58	2
Paiteling	127	25	1	16	2
Paiteling	128	56	1	68	2
Paiteling	129	47	1	16	2
Paiteling	130	56	2	16、18	1
Paiteling	131	49	2	52、54	2
Paiteling	132	58	1	59	2
Paiteling	133	26	1	52	2
Paiteling	134	22	2	33、39、58、73	1
Paiteling	135	39	1	58	2
Paiteling	136	58	1	16	2
Paiteling	137	23	1	51	2
Paiteling	138	32	1	44	2
Paiteling	139	55	1	52	2
Paiteling	140	63	2	33、52	2
Paiteling	141	44	1	43	0
Paiteling	142	64	1	52	2
Paiteling	143	31	2	39、67、6	2
Paiteling	144	43	1	16	2
Paiteling	145	48	2	33、39	1
Paiteling	146	32	2	6、33、52	2
Paiteling	147	35	1	58	2
Paiteling	148	39	2	52、54	0
Paiteling	149	27	2	16、81	2
Paiteling	150	32	1	18	2
Paiteling	151	32	1	16	2
Paiteling	152	38	2	16、42	1
Paiteling	153	28	2	52、58	2
Paiteling	154	46	2	31、16、56、59	1
Paiteling	155	34	2	52、51	2
Paiteling	156	48	1	52	2
Paiteling	157	48	1	18	0
Paiteling	158	29	2	58、81	2
Paiteling	159	49	1	16	0
Paiteling	160	36	1	52	2
Paiteling	161	32	1	52	2
Paiteling	162	24	1	18	2
Paiteling	163	26	1	16	2
Paiteling	164	52	2	33、52、35、68	2
Paiteling	165	56	2	45、56、53、40、54	1
Paiteling	166	49	1	52	2
Paiteling	167	30	1	16	0
Paiteling	168	23	2	52、59	2
Paiteling	169	35	2	52、35	2
Paiteling	170	66	1	59	2
Paiteling	171	33	1	18	0
Paiteling	172	56	1	18	0
Paiteling	173	64	2	59、66	1
Paiteling	174	46	1	39	0
Paiteling	175	56	1	16	0
Paiteling	176	50	1	58	0
Paiteling	177	52	2	52、16、66	1
Paiteling	178	36	1	52	2
Paiteling	179	56	1	16	2
Paiteling	180	60	1	68	2
Paiteling	181	42	1	59	0
Paiteling	182	47	1	52	2
Paiteling	183	56	2	31、42、53、81	1
Paiteling	184	32	2	16、52、53	2
Paiteling	185	60	2	18、58	1
Paiteling	186	47	2	33、39	2
Paiteling	187	59	2	68、58、51、16、66	2
Paiteling	188	57	1	58	0
Paiteling	189	70	2	18、53	1
Paiteling	190	43	1	66	2
Paiteling	191	45	1	39	2
Paiteling	192	59	1	66	2
Paiteling	193	66	2	51、52、53、68、83	1
Paiteling	194	49	2	56、66、61	2
Paiteling	195	32	1	53	2
Paiteling	196	23	2	52、59	2
Paiteling	197	55	2	52、6	2
Paiteling	198	53	2	52、6	2
Paiteling	199	39	2	39、51	2
Paiteling	200	50	1	58	0
Paiteling	201	29	2	39、68	1
Paiteling	202	34	1	16	2
Paiteling	203	34	2	16、39	2
Paiteling	204	56	1	68	2
Paiteling	205	31	2	16、35	2
Paiteling	206	40	1	58	0
Paiteling	207	31	1	56	2
Paiteling	208	50	2	58、53	0
Paiteling	209	46	2	52、81	0
Paiteling	210	64	2	52、58、33	1
Paiteling	211	59	2	35、51	1
Paiteling	212	53	1	16	2
Paiteling	213	46	1	18	0
Paiteling	214	44	1	56	2
Paiteling	215	53	1	16	0
Paiteling	216	40	2	11、39	2
Paiteling	217	52	1	16	0
Paiteling	218	54	1	59	2
Paiteling	219	40	1	33	2
Paiteling	220	43	2	33、58	1
Paiteling	221	18	2	11、33、18	1
Paiteling	222	48	1	52	2
Paiteling	223	45	2	52、58	2
Paiteling	224	66	2	16、39、66	1
Paiteling	225	39	1	16	2
Paiteling	226	21	1	16	0
Paiteling	227	39	2	16、53	2
Paiteling	228	32	2	56、68	1
Paiteling	229	21	1	16	2
Paiteling	230	31	2	16、56、61	1
Paiteling	231	60	1	52	0
Paiteling	232	60	2	16、45、51、58、66	1
Paiteling	233	35	1	52	2
Paiteling	234	48	2	16、51	1
Paiteling	235	45	2	58、53	0
Paiteling	236	47	1	16	2
Paiteling	237	57	1	52	0
Paiteling	238	38	2	31、51、56、11、42	1
Paiteling	239	40	1	16	0
Paiteling	240	21	1	68	2
Paiteling	241	77	2	16、18、52	1
Paiteling	242	30	1	58	0
Paiteling	243	56	1	52	2
Paiteling	244	29	2	52、68	2
Paiteling	245	49	2	51、31	2
Paiteling	246	51	2	18、52、56	1
Paiteling	247	30	2	56、58	2
Paiteling	248	35	2	52、66	2
Paiteling	249	47	2	16、52	1
Paiteling	250	51	2	52、56、61	1
Paiteling	251	50	1	16	2
Paiteling	252	42	1	39	0
Paiteling	253	42	1	16	2
Paiteling	254	57	1	16	2
Paiteling	255	34	1	16	2
Paiteling	256	33	1	18	2
Paiteling	257	47	1	16	2
Paiteling	258	40	1	33	2
Paiteling	259	35	1	16	2
Paiteling	260	34	1	52	0
Paiteling	261	58	1	52	2
Paiteling	262	47	1	52	0
Paiteling	263	47	1	16	0
Paiteling	264	56	2	52、56	1
Paiteling	265	37	2	18、53	2
Paiteling	266	56	2	16、81	1
Paiteling	267	47	1	18	0
Paiteling	268	26	1	18	2
Paiteling	269	60	1	56	2
Paiteling	270	54	2	51、58	1
Paiteling	271	31	2	18、56、11	1
Paiteling	272	68	2	16、52、56、58	1
Paiteling	273	53	2	16、58	0
Paiteling	274	57	2	39、58、42	1
Paiteling	275	66	1	59	2
Paiteling	276	17	2	18、45、59、67、11、54	2
Paiteling	277	31	2	16、51	1
Paiteling	278	35	1	52	2
Paiteling	279	55	2	33、82	1
Paiteling	280	65	1	18	0
Paiteling	281	38	2	52、54	1
Paiteling	282	35	1	56	2
Paiteling	283	41	2	43、53	2
Paiteling	284	52	2	58、68	1
Paiteling	285	25	2	6、16	2
Paiteling	286	54	1	58	0
Paiteling	287	63	2	61、43	2
Paiteling	288	40	2	52、61	1
Paiteling	289	36	1	59	2
Paiteling	290	38	2	40、59	1
Paiteling	291	36	1	53	2
Paiteling	292	51	1	51	2
Paiteling	293	31	1	39	2
Paiteling	294	37	1	82	2
Paiteling	295	48	1	58	2
Paiteling	296	35	2	16、59	1
Paiteling	297	36	1	16	2
Paiteling	298	32	2	43、58、66、68	2
Paiteling	299	52	1	52	2
Paiteling	300	59	2	33、52	2
Paiteling	301	37	1	16	2
Paiteling	302	49	1	16	2
Paiteling	303	34	2	52、53	2
Paiteling	304	41	2	39、68	2
Paiteling	305	48	1	16	2
Paiteling	306	24	1	31	2
Paiteling	307	40	2	16、53	2
Paiteling	308	59	1	16	0
Paiteling	309	53	1	33	2
Paiteling	310	73	2	52、56、58、68	0
Paiteling	311	54	1	66	2
Paiteling	312	32	2	18、58	2
Paiteling	313	52	2	52、68	2
Paiteling	314	33	2	51、53、56	1
Paiteling	315	51	2	39、53	2
Paiteling	316	50	2	33、39、45、53、58、68	1
Paiteling	317	53	1	18	0
Paiteling	318	22	1	16	2
Paiteling	319	57	1	31	2
Interferon	320	20	1	58	2
Interferon	321	48	2	66、42	2
Interferon	322	28	1	16	2
Interferon	323	38	1	39	2
Interferon	324	29	1	51	2
Interferon	325	40	2	16、44	0
Interferon	326	29	1	31	2
Interferon	327	42	2	56、58	0
Interferon	328	30	1	39	2
Interferon	329	30	1	67	2
Interferon	330	69	1	39	2
Interferon	331	67	1	6	2
Interferon	332	67	1	53	0
Interferon	333	30	1	56	2
Interferon	334	31	1	66	2
Interferon	335	31	1	52	2
Interferon	336	63	1	33	0
Interferon	337	62	2	68、81	1
Interferon	338	62	1	53	0
Interferon	339	62	2	56、66	2
Interferon	340	60	1	58	0
Interferon	341	31	1	51	2
Interferon	342	60	1	16	0
Interferon	343	59	1	35	2
Interferon	344	32	1	68	2
Interferon	345	32	1	16	0
Interferon	346	57	1	53	0
Interferon	347	56	2	18、53、44、55	2
Interferon	348	56	1	53	0
Interferon	349	55	2	16,53,68	0
Interferon	350	55	1	68	0
Interferon	351	55	1	58	2
Interferon	352	32	1	44	0
Interferon	353	33	1	66	0
Interferon	354	52	2	51、58、54	1
Interferon	355	52	1	16	0
Interferon	356	52	2	52、11、43	1
Interferon	357	52	1	18	0
Interferon	358	33	1	42	2
Interferon	359	47	2	16、52	2
Interferon	360	33	1	51	0
Interferon	361	58	1	16	0
Interferon	362	62	1	18	0
Interferon	363	38	1	18	0
Interferon	364	33	1	16	0
Interferon	365	26	1	52	2
Interferon	366	19	2	52、39、66	2
Interferon	367	34	1	51	2
Interferon	368	59	1	56	0
Interferon	369	34	1	16	2
Interferon	370	35	1	58	0
Interferon	371	56	2	39，54	2
Interferon	372	55	2	39、61	1
Interferon	373	54	1	42	2
Interferon	374	35	1	52	0
Interferon	375	36	1	53	2
Interferon	376	36	1	59	0
Interferon	377	53	2	56、66、6、44	0
Interferon	378	36	1	68	0
Interferon	379	37	1	53	2
Interferon	380	49	1	58	0
Interferon	381	37	1	42	2
Interferon	382	48	1	18	0
Interferon	383	37	1	53	0
Interferon	384	46	2	39、66	2
Interferon	385	38	1	52	2
Interferon	386	45	2	56、59、40	0
Interferon	387	38	1	16	0
Interferon	388	44	1	59	2
Interferon	389	42	1	51	2
Interferon	390	41	2	68、61	0
Interferon	391	39	1	42	0
Interferon	392	38	2	39、66、43	1
Interferon	393	40	1	18	2
Interferon	394	40	1	18	0
Interferon	395	41	1	35	0
Interferon	396	35	2	33、39、52	0
Interferon	397	41	1	58	2
Interferon	398	35	1	39	2
Interferon	399	34	1	16	0
Interferon	400	41	1	81	0
Interferon	401	42	1	18	2
Interferon	402	42	1	16	0
Interferon	403	33	1	52	0
Interferon	404	42	1	53	0
Interferon	405	32	1	58	0
Interferon	406	42	1	53	0
Interferon	407	30	2	16、54	2
Interferon	408	43	1	51	2
Interferon	409	28	1	39	0
Interferon	410	28	2	16、53	1
Interferon	411	62	1	33	0
Interferon	412	61	1	53	0
Interferon	413	54	2	39、66	2
Interferon	414	43	1	58	2
Interferon	415	44	1	52	2
Interferon	416	45	1	58	0
Interferon	417	45	1	56	0
Interferon	418	45	1	39	2
Interferon	419	38	1	51	0
Interferon	420	37	2	51、42	2
Interferon	421	45	1	55	2
Interferon	422	45	1	39	0
Interferon	423	55	2	18、43	0
Interferon	424	55	1	16	0
Interferon	425	46	1	58	0
Interferon	426	51	2	16、44、55	1
Interferon	427	50	2	16、53	1
Interferon	428	48	2	39、67	0
Interferon	429	45	1	18	2
Interferon	430	46	1	31	2
Interferon	431	42	2	52、56	2
Interferon	432	41	2	18、40	0
Interferon	433	76	1	58	0
Interferon	434	46	1	58	2
Interferon	435	47	1	58	2
Interferon	436	48	1	52	0
Interferon	437	62	1	53	2
Interferon	438	62	2	39、66	2
Interferon	439	48	1	44	2
Interferon	440	57	2	16、39、52	0
Interferon	441	56	2	53、68	2
Interferon	442	56	1	16	0
Interferon	443	48	1	6	0
Interferon	444	48	2	16、55	0
Interferon	445	47	2	53、61	0
Interferon	446	48	1	16	2
Interferon	447	40	1	16	0
Interferon	448	36	1	18	0
Interferon	449	48	1	16	0
Interferon	450	34	1	53	0
Interferon	451	49	1	53	2
Interferon	452	31	2	18、42、51、52	0
Interferon	453	49	1	33	0
Interferon	454	50	1	66	0
Interferon	455	60	1	68	0
Interferon	456	55	1	53	0
Interferon	457	54	1	66	0
Interferon	458	49	1	51	0
Interferon	459	43	1	52	0
Interferon	460	41	2	58、43	2
Interferon	461	40	2	16、52	1
Interferon	462	51	1	42	0
Interferon	463	36	1	58	0
Interferon	464	35	2	11、73、82、53	0
Interferon	465	34	2	66、11	2
Interferon	466	52	1	51	0
Interferon	467	52	1	52	0
Interferon	468	52	2	39、42	0
Interferon	469	52	1	44	2
Interferon	470	37	1	53	0
Interferon	471	37	1	44	0
Interferon	472	52	1	18	0
Interferon	473	33	1	16	2
Interferon	474	53	1	18	0
Interferon	475	53	1	51	2
Interferon	476	30	1	59	2
Interferon	477	53	1	51	0
Interferon	478	53	1	52	2
Interferon	479	53	1	52	0
Interferon	480	55	2	53、66、40、54	0
Interferon	481	52	2	16、18	0
Interferon	482	53	1	39	2
Interferon	483	53	1	51	0
Interferon	484	54	1	16	2
Interferon	485	54	1	52	0
Interferon	486	48	1	52	0
Interferon	487	39	2	16、40	2
Interferon	488	39	2	53、81	2
Interferon	489	37	1	66	2
Interferon	490	34	1	16	0
Interferon	491	54	1	35	2
Interferon	492	32	1	52	2
Interferon	493	25	2	59、52	2
Interferon	494	21	2	33、51、52	1
Interferon	495	49	2	18、51、42	0
Interferon	496	44	1	52	2
Interferon	497	70	1	53	0
Interferon	498	68	1	58	0
Interferon	499	68	2	52、58	0
Interferon	500	67	2	33、59	2
Interferon	501	65	1	16	0
Interferon	502	63	2	59、40	2
Interferon	503	62	1	52	0
Interferon	504	55	1	52	2
Interferon	505	61	2	52、53	1
Interferon	506	61	1	16	0
Interferon	507	55	1	59	2
Interferon	508	56	1	16	2
Interferon	509	57	1	58	0
Interferon	510	56	1	58	0
Interferon	511	56	1	53	2
Interferon	512	55	2	66、67	0
Interferon	513	54	2	18、39	0
Interferon	514	57	1	16	0
Interferon	515	53	2	52、58	0
Interferon	516	57	1	53	0
Interferon	517	58	1	52	0
Interferon	518	58	1	6	0
Interferon	519	58	1	44	0
Interferon	520	65	2	16、52、53、73	1
Interferon	521	62	2	16、58	2
Interferon	522	62	2	16、39	1
Interferon	523	61	2	18、68、40	0
Interferon	524	59	1	51	0
Interferon	525	59	1	44	2
Interferon	526	56	1	42	0
Interferon	527	51	2	58、42	1
Interferon	528	47	2	16、52、58	1
Interferon	529	60	1	40	0
Interferon	530	60	1	39	0
Interferon	531	60	1	58	0
Interferon	532	51	1	35	2
Interferon	533	49	2	52、61	0
Interferon	534	61	1	53	0
Interferon	535	62	1	18	0
Interferon	536	58	2	53、55	0
Interferon	537	63	1	53	2
Interferon	538	66	1	56	0
Interferon	539	54	2	52、53、58	0
Interferon	540	37	1	58	2
Interferon	541	66	1	53	0
Interferon	542	67	1	39	0
Interferon	543	68	1	51	0
Interferon	544	47	1	58	0
Interferon	545	69	1	51	2
Interferon	546	74	1	58	0
Interferon	547	75	1	58	0
Interferon	548	59	2	33、52、54、55	1
Interferon	549	48	1	16	0
Interferon	550	48	1	55	0
Interferon	551	37	1	54	2
Interferon	552	26	1	52	0
Interferon	553	25	1	58	0
Interferon	554	48	1	39	2
Interferon	555	64	1	52	0
Interferon	556	31	1	53	0
Interferon	557	50	2	33、56	0
Interferon	558	62	2	58、82	1
Interferon	559	55	1	16	0
Interferon	560	51	2	58、6	0
Interferon	561	40	2	45、52	0
Interferon	562	58	2	56、45	0
Interferon	563	64	1	56	0
Interferon	564	58	1	45	2
Interferon	565	32	1	35	0
Interferon	566	52	1	16	0
Interferon	567	39	1	18	0
Interferon	568	39	1	58	0
Interferon	569	47	1	58	0
Interferon	570	66	1	53	0
Interferon	571	52	1	52	0
Interferon	572	57	2	52、53、42	0
Interferon	573	52	2	16、81	1
Interferon	574	53	1	6	0
Interferon	575	37	2	35、58	0
